# Supplementary material for: Synergistic Antimicrobial Activity of Biogenic Silver Nanoparticles and Acanthospermum australe Essential Oil against Skin Infection Pathogens
Source: Antibiotics (Basel). 2024 Jul 20;13(7):674. doi: 10.3390/antibiotics13070674 (PMC11274195; doi:10.3390/antibiotics13070674)
Supplement: Supplementary file 1 [file antibiotics-13-00674-s001.zip]

Archive with 1 entries (1 files):
- antibiotics-3054229-supplementary.pdf
